# Supplementary material for: Integrative single-cell and bulk transcriptomes analyses reveals heterogeneity of serine-glycine-one-carbon metabolism with distinct prognoses and therapeutic vulnerabilities in HNSCC
Source: Int J Oral Sci. 2024 Jun 17;16:44. doi: 10.1038/s41368-024-00310-2 (PMC11183126; doi:10.1038/s41368-024-00310-2)
Supplement: Supplementary file 2 — Supplementary Tables [file 41368_2024_310_MOESM2_ESM.xlsx]

## Sheet: Table S1
Table S1. GSVA analysis of 114 metabolic pathway
GSE181919								TCGA-HNSC
Pathways	logFC	AveExpr	t	P.Value	adj.P.Val			Pathways	logFC	AveExpr	t	P.Value	adj.P.Val
Glycogen Biosynthesis	0.255389	-0.0811835	18.9703	6.27837e-78	3.57867e-76			Pyrimidine.Biosynthesis	0.0480025	0.640811	9.20147	7.46103e-19	3.27137e-18
Drug Metabolism by other enzymes	0.216468	-0.109166	17.6846	3.19449e-68	1.21391e-66			Neomycin..Kanamysin.and.Gentamicin.Biosynthesis	0.0645209	0.477814	8.61026	7.82699e-17	2.87831e-16
Amino Sugar and Nucleotide Sugar Metabolism	0.163312	-0.121799	16.0321	1.20854e-56	3.3493e-55			Pyrimidine.Metabolism	0.0247278	0.569259	7.44414	3.82476e-13	9.6894e-13
Methionine Cycle	0.151222	-0.074198	15.0224	4.45007e-50	6.34135e-49			Valine..Leucine.and.Isoleucine.Biosynthesis	0.081585	0.45083	7.20864	1.8925e-12	4.23031e-12
Homocysteine Biosynthesis	0.184645	-0.0626932	13.8441	6.51809e-43	6.75511e-42			Glycosaminoglycan.Biosynthesis	0.0332094	0.500055	7.07944	4.47234e-12	9.80475e-12
Pyrimidine Metabolism	0.129854	-0.0776975	13.785	1.44282e-42	1.37068e-41			Kynurenine.Metabolism	0.0489848	0.342364	7.06742	4.84175e-12	1.04143e-11
Glycolysis	0.164965	-0.0484617	12.9527	7.47916e-38	6.09018e-37			Other.Types.of.O.Glycan.Biosynthesis	0.0300518	0.477385	6.7782	3.16474e-11	6.44251e-11
Fructose and Mannose Metabolism	0.145446	-0.132769	12.7921	5.65414e-37	4.29714e-36			Purine.Biosynthesis	0.0255627	0.642489	6.19836	1.12569e-09	2.17507e-09
Valine, Leucine and Isoleucine Biosynthesis	0.32056	-0.0753651	12.2196	6.30914e-34	3.99579e-33			Vitamin.K	0.0561866	0.618263	5.86817	7.64878e-09	1.38407e-08
Selenocompound Metabolism	0.156234	-0.0554677	12.1811	1.00004e-33	6.00023e-33			Retinoid.Metabolism	0.0407752	0.122321	5.66578	2.37106e-08	4.15848e-08
Lysine Degradation	0.106788	-0.126356	12.1178	2.12877e-33	1.2134e-32			Other.Glycan.Degradation	0.0216833	0.57829	4.82685	1.80314e-06	2.93653e-06
Glycosaminoglycan Biosynthesis	0.112031	-0.120715	11.7311	1.98048e-31	1.06344e-30			Glycosaminoglycan.Degradation	0.0195693	0.517679	4.77423	2.32017e-06	3.72534e-06
Purine Metabolism	0.0968612	-0.0453877	11.728	2.05225e-31	1.06344e-30			Polyamine.Biosynthesis	0.0129039	0.739927	4.55248	6.54199e-06	1.03582e-05
Ubiquinone and other Terpenoid Quinone Biosynthesis	0.198699	-0.185533	11.5886	1.01624e-30	5.03702e-30			Biosynthesis.of.Unsaturated.Fatty.Acids	0.0164749	0.565007	4.30198	2.00604e-05	3.00906e-05
Remethylation	0.182511	-0.180453	11.3667	1.25072e-29	5.94092e-29			Folate.One.Carbon.Metabolism	0.0152519	0.481787	4.13291	4.14513e-05	6.05826e-05
Glycerophospholipid Metabolism	0.0729349	-0.104719	11.3201	2.10443e-29	9.59618e-29			N.Glycan.Biosynthesis	0.0116138	0.58425	4.082	5.13262e-05	7.40657e-05
Inositol Phosphate Metabolism	0.0807291	-0.117887	11.0924	2.61121e-28	1.06314e-27			Glycosphosphatidylinositol	0.013395	0.538331	3.75568	0.000191445	0.000266156
Sirtuin Nicotinamide Metabolism	0.194137	-0.165521	10.5849	5.9994e-26	2.35838e-25			Folate.biosynthesis	0.0173929	0.429202	3.66506	0.000271431	0.000372809
Riboflavin Metabolism	0.277623	-0.176473	10.5522	8.45291e-26	3.21211e-25			Amino.Sugar.and.Nucleotide.Sugar.Metabolism	0.00993283	0.587169	3.25481	0.00120499	0.00156101
Glycosphosphatidylinositol	0.126763	-0.124325	10.5387	9.72935e-26	3.57789e-25			ADP.Ribosylation	0.0132184	0.566131	3.23224	0.00130235	0.00166818
Folate biosynthesis	0.176783	-0.150962	10.3769	5.19961e-25	1.79623e-24			Cysteine.and.Methionine.Metabolism	0.00670137	0.525224	2.49218	0.0129917	0.0159253
Vitamin K	0.337155	-0.145134	10.1388	5.85415e-24	1.96286e-23			Cardiolipin.Biosynthesis	0.0144978	0.496965	2.15996	0.0312106	0.0370625
Gluconeogenesis	0.120809	-0.0503059	9.93929	4.27556e-23	1.35393e-22			Inositol.Phosphate.Metabolism	-0.00679086	0.545924	-2.32909	0.0202182	0.0242618
Hexosamine Biosynthesis	0.191813	-0.235241	9.8552	9.77339e-23	3.01126e-22			Epinephrine.Biosynthesis	-0.0183246	0.0999492	-2.36603	0.0183282	0.0222278
Pentose Phosphate	0.134504	-0.0679098	9.80968	1.52477e-22	4.45703e-22			Prostaglandin.Biosynthesis	-0.0191333	0.669284	-2.67713	0.00764894	0.00947804
Shingolipid Metabolism	0.0882371	-0.162609	9.76156	2.43495e-22	6.93961e-22			Taurine.and.Hypotaurine.Metabolism	-0.0180774	0.254664	-2.87548	0.00419162	0.00525104
Heme Biosynthesis	0.171342	-0.216151	9.5936	1.22619e-21	3.25082e-21			Sirtuin.Nicotinamide.Metabolism	-0.0168845	0.490363	-3.12317	0.00188401	0.00238642
ADP Ribosylation	0.106005	-0.13837	9.2077	4.54771e-20	1.15209e-19			Retinoic.Acid.Metabolism	-0.0315601	0.374743	-3.28944	0.00106862	0.00140026
Pyrimidine Biosynthesis	0.14586	-0.0829008	9.08016	1.45545e-19	3.607e-19			Estradiol.Biosynthesis	-0.0201744	0.188749	-3.3813	0.000773097	0.0010248
Terpenoid Backbone Biosynthesis	0.121144	-0.123034	9.03262	2.23652e-19	5.42476e-19			Lysine.Degradation	-0.0106867	0.590511	-3.5344	0.000443389	0.000594663
Starch and Suctose Metabolism	0.0988606	-0.0704259	8.86683	9.84088e-19	2.33721e-18			D.Glutamine.and.D.Glutamate.Metabolism	-0.0298589	0.384955	-3.58168	0.000371888	0.000504705
Vitamin B6 Metabolism	0.157263	-0.0323056	8.79856	1.79769e-18	4.18239e-18			Vitamin.B6.Metabolism	-0.0213581	0.449152	-3.76029	0.000188039	0.000264648
Sulfur Metabolism	0.146572	-0.0756727	8.70402	4.11041e-18	9.37174e-18			Lipoic.Acid.Metabolism	-0.0226737	0.254905	-3.78711	0.000169327	0.000241292
Glycine, Serine and Threonine Metabolism	0.100169	-0.114889	8.4787	2.85169e-17	6.37437e-17			Homocysteine.Biosynthesis	-0.0134453	0.62025	-4.27355	2.27035e-05	3.36129e-05
Propanoate Metabolism	0.105785	-0.0929936	8.14626	4.54915e-16	9.78496e-16			Drug.Metabolism.by.other.enzymes	-0.0208012	0.259015	-4.3886	1.36997e-05	2.08236e-05
Other Glycan Degradation	0.110107	-0.125853	7.73911	1.17157e-14	2.47332e-14			Ether.Lipid.Metabolism	-0.0180747	0.388058	-4.48105	9.05402e-06	1.39481e-05
Nicotinate and Nicotinamide Metabolism	0.071592	-0.0548827	7.10749	1.32257e-12	2.69237e-12			Glutathione.Metabolism	-0.026441	0.523594	-4.48492	8.89722e-06	1.38943e-05
Nicotinamide Adenine Dinucleotide Biosynthesis	0.127635	-0.0747454	7.0184	2.49814e-12	4.99628e-12			Shingolipid.Metabolism	-0.0163942	0.529529	-4.98184	8.4657e-07	1.39868e-06
Primary Bile Acid Biosynthesis	0.11736	-0.0761065	6.87332	6.92384e-12	1.33783e-11			alpha.Linoleic.Acid.Metabolism	-0.0414582	0.274237	-5.12077	4.22556e-07	7.08403e-07
Biosynthesis of Unsaturated Fatty Acids	0.0800813	-0.0739122	6.79896	1.15839e-11	2.20094e-11			Fatty.Acid.Elongation	-0.0158302	0.581681	-5.31641	1.54551e-07	2.62968e-07
Glycogen Degradation	0.0761099	-0.0572226	6.41609	1.50779e-10	2.81783e-10			Nicotinamide.Adenine.Dinucleotide.Biosynthesis	-0.0322287	0.483822	-5.3367	1.3899e-07	2.40074e-07
Cysteine and Methionine Metabolism	0.0836902	-0.0686942	6.32538	2.71315e-10	4.90951e-10			Heme.Biosynthesis	-0.0280991	0.52635	-5.81362	1.04097e-08	1.85422e-08
Glycosaminoglycan Degradation	0.0789032	-0.0991054	6.1413	8.72267e-10	1.55373e-09			Pantothenate.and.CoA.Biosynthesis	-0.0224407	0.403511	-5.95861	4.56481e-09	8.39336e-09
Pantothenate and CoA Biosynthesis	0.0716603	-0.0516213	5.60897	2.1285e-08	3.46641e-08			Pentose.Phosphate	-0.0166923	0.531748	-6.15943	1.41737e-09	2.64885e-09
Cardiolipin Metabolism	0.12051	-0.174947	5.53176	3.30774e-08	5.23725e-08			Glycosphingolipid.Biosynthesis	-0.0240212	0.430006	-6.17781	1.27152e-09	2.4159e-09
Galactose Metabolism	0.0640274	-0.158691	5.48578	4.28915e-08	6.69812e-08			Caffiene.Metabolism	-0.0625908	0.0597155	-6.59272	1.02034e-10	2.00549e-10
Citric Acid Cycle	0.0775347	-0.0874035	5.0596	4.32944e-07	6.66968e-07			Oxidative.Phosphorylation	-0.0357502	0.649787	-6.62518	8.32924e-11	1.66585e-10
Oxidative Phosphorylation	0.0782525	-0.000345735	5.04976	4.5576e-07	6.92756e-07			Riboflavin.Metabolism	-0.0500782	0.471431	-6.8224	2.385e-11	4.94346e-11
Ether Lipid Metabolism	0.0447184	-0.00844715	5.03704	4.86965e-07	7.30448e-07			Pentose.and.Glucuronate.Interconversions	-0.0456229	0.209419	-6.86271	1.8404e-11	3.88529e-11
Pyruvate Metabolism	0.0647316	-0.0887427	5.01623	5.42505e-07	8.03188e-07			Remethylation	-0.0343833	0.580918	-7.26152	1.32629e-12	3.02394e-12
Fatty Acid Biosynthesis	0.0620718	-0.072084	4.96258	7.15311e-07	1.04545e-06			Testosterone.Biosynthesis	-0.041361	0.209658	-7.35479	7.04919e-13	1.64001e-12
Porphyrin and Chlorophyll Metabolism	0.0519513	-0.0925367	4.53705	5.8185e-06	8.08913e-06			Glycerolipid.Metabolism	-0.0193868	0.432311	-7.37839	6.00147e-13	1.42535e-12
N Glycan Biosynthesis	0.0448471	-0.0814913	4.44198	9.07758e-06	1.2468e-05			Aldosterone.Biosynthesis	-0.0483516	0.19625	-7.38813	5.61515e-13	1.36197e-12
Nicotinamide Adenine Metabolism	0.0654535	-0.112831	4.37368	1.2429e-05	1.6868e-05			Nicotinate.and.Nicotinamide.Metabolism	-0.0274513	0.455683	-7.4057	4.97916e-13	1.23396e-12
Folate One Carbon Metabolism	0.0570982	-0.078352	4.09409	4.29527e-05	5.69373e-05			Alanine..Aspartate.and.Glutamate.Metabolism	-0.0261487	0.443239	-7.56094	1.70486e-13	4.41715e-13
Dopamine Biosynthesis	0.0781804	0.0101742	3.97401	7.15208e-05	9.26519e-05			Steroid.Hormone.Metabolism	-0.0497783	0.110788	-7.77629	3.7465e-14	9.93259e-14
Norepinephrine Biosynthesis	0.0781804	0.0101742	3.97401	7.15208e-05	9.26519e-05			Tryptophan.Metabolism	-0.0314435	0.398858	-7.90981	1.44037e-14	3.90959e-14
Fatty Acid Degradation	0.0397898	-0.0553695	3.84662	0.000121032	0.000155029			Steroid.Hormone.Biosynthesis	-0.0540628	0.0767964	-7.92538	1.28739e-14	3.57958e-14
Valine, Leucine and Isoleucine Degradation	0.0471948	-0.103795	3.82317	0.000133115	0.000168612			Biotin.Metabolism	-0.0545854	0.421772	-7.96523	9.65119e-15	2.75059e-14
Lipoic Acid Metabolism	0.0853126	-0.136416	3.62353	0.000293078	0.000367153			Ascorbate.and.Aldrate.Metabolism	-0.0681721	0.0643241	-8.04116	5.55645e-15	1.62419e-14
Other Types of O Glycan Biosynthesis	0.0284751	-0.039721	3.00104	0.00270191	0.0032423			Terpenoid.Backbone.Biosynthesis	-0.0390149	0.611918	-8.04739	5.30952e-15	1.59286e-14
Mucin Type O Glycan Biosynthesis	0.0303477	-0.032566	2.91903	0.00352457	0.00418543			Glycine..Serine.and.Threonine.Metabolism	-0.0331172	0.341795	-8.18087	1.9913e-15	6.13535e-15
Neomycin, Kanamysin and Gentamicin Biosynthesis	0.0559333	-0.0102859	2.82132	0.00479868	0.00563969			Sulfur.Metabolism	-0.0497685	0.654661	-8.19264	1.82526e-15	5.77999e-15
Transsulfuration	0.0513298	-0.041792	2.27639	0.0228588	0.0260591			Arachidonic.Acid.Metabolism	-0.048942	0.298705	-8.22988	1.38502e-15	4.51119e-15
Phenylalanine Metabolism	-0.0335559	-0.0952663	-2.58446	0.00977702	0.0112584			Nitrogen.Metabolism	-0.048464	0.287465	-8.25142	1.18006e-15	3.95668e-15
Retinol Metabolism	-0.0259091	-0.030411	-2.64722	0.0081375	0.00946607			Mucin.Type.O.Glycan.Biosynthesis	-0.0496571	0.425268	-8.30515	7.90387e-16	2.73043e-15
Thiamine Metabolism	-0.0753651	-0.0750299	-3.06304	0.00220098	0.00266927			Cortisol.Biosynthesis	-0.0479521	0.080547	-8.5252	1.50057e-16	5.34578e-16
Caffiene Metabolism	-0.0704416	-0.101394	-3.41844	0.000634114	0.000777301			Linoleic.Acid.Metabolism	-0.0700627	0.131072	-8.64441	6.01901e-17	2.28722e-16
Glyoxylate and Dicarboxylate Metabolism	-0.0523269	-0.0950334	-3.53369	0.000412963	0.000511715			Retinol.Metabolism	-0.0499933	0.200583	-8.81216	1.6383e-17	6.44022e-17
Prostanoid Biosynthesis	-0.058984	0.0863878	-4.09961	4.19443e-05	5.62546e-05			Porphyrin.and.Chlorophyll.Metabolism	-0.0466772	0.254447	-8.87383	1.01082e-17	4.11547e-17
Pentose and Glucuronate Interconversions	-0.069388	-0.0974314	-4.68637	2.8439e-06	4.00252e-06			Glycerophospholipid.Metabolism	-0.0198738	0.46588	-9.10303	1.64415e-18	6.94195e-18
Retinoid Metabolism	-0.0947262	-0.0433706	-4.69788	2.68881e-06	3.83155e-06			Phenylalanine.Metabolism	-0.0630393	0.383953	-9.8515	3.48596e-21	1.5896e-20
Tryptophan Metabolism	-0.0527539	-0.0431626	-4.90029	9.82709e-07	1.41809e-06			Arginine.and.Proline.Metabolism	-0.0378848	0.523427	-9.94297	1.6057e-21	7.62705e-21
Linoleic Acid Metabolism	-0.0537083	0.206638	-5.56508	2.73662e-08	4.394e-08			Glyoxylate.and.Dicarboxylate.Metabolism	-0.0393324	0.518689	-10.595	5.57542e-24	2.76347e-23
Cardiolipin Biosynthesis	-0.136168	-0.067211	-5.66249	1.5628e-08	2.58202e-08			Urea.Cycle	-0.0491995	0.480502	-10.8641	5.03512e-25	2.60911e-24
Beta Alanine Metabolism	-0.0688804	-0.0649744	-5.81245	6.48135e-09	1.08658e-08			Fatty.Acid.Biosynthesis	-0.0438109	0.462971	-10.9869	1.65898e-25	9.00591e-25
Arginine and Proline Metabolism	-0.0551786	-0.0970037	-5.8369	5.60329e-09	9.53396e-09			Metabolism.of.Xenobiotics.by.Cytochrome.P450	-0.0983933	0.179901	-11.0754	7.42325e-26	4.23125e-25
Polyamine Biosynthesis	-0.0859284	-0.0360102	-5.86569	4.7172e-09	8.14789e-09			Arginine.Biosynthesis	-0.0585674	0.442665	-11.6534	3.51865e-28	2.11119e-27
Thromboxane Biosynthesis	-0.0830405	-0.0489632	-6.11144	1.05097e-09	1.84325e-09			Glycolysis	-0.0378258	0.497107	-11.855	5.23593e-29	3.31609e-28
Kynurenine Metabolism	-0.0961708	0.00785997	-6.33943	2.4784e-10	4.55706e-10			Starch.and.Suctose.Metabolism	-0.0411698	0.334445	-12.4647	1.47549e-31	9.89445e-31
Urea Cycle	-0.114326	-0.097738	-6.962	3.72192e-12	7.3155e-12			Ketone.Biosynthesis.and.Metabolism	-0.0842312	0.525066	-12.9768	9.41664e-34	6.70935e-33
Retinoic Acid Metabolism	-0.094807	-0.0178595	-7.14174	1.03358e-12	2.14234e-12			Pyruvate.Metabolism	-0.0449928	0.550733	-13.1147	2.36902e-34	1.80045e-33
Estradiol Biosynthesis	-0.115652	0.01865	-8.20026	2.92178e-16	6.40543e-16			Primary.Bile.Acid.Biosynthesis	-0.059317	0.256376	-13.1293	2.04631e-34	1.66628e-33
Glutathione Metabolism	-0.113773	-0.0474977	-9.53504	2.141e-21	5.54714e-21			Drug.Metabolism.by.Cytochrome.P450	-0.115815	0.156822	-13.3	3.66991e-35	3.21823e-34
Testosterone Biosynthesis	-0.160694	-0.0508223	-9.64217	7.70446e-22	2.09121e-21			Citric.Acid.Cycle	-0.047075	0.69671	-13.3593	2.01563e-35	1.91484e-34
Aldosterone Biosynthesis	-0.193395	-0.00307399	-9.74103	2.97125e-22	8.26154e-22			Glycogen.Biosynthesis	-0.0620922	0.594972	-13.4124	1.1769e-35	1.21969e-34
Arginine Biosynthesis	-0.124782	-0.0796457	-9.83656	1.17287e-22	3.51862e-22			Gluconeogenesis	-0.0426058	0.508472	-13.4757	6.18912e-36	7.05559e-35
Prostaglandin Biosynthesis	-0.188798	-0.0804151	-10.1265	6.62905e-24	2.15918e-23			Glycogen.Degradation	-0.0632423	0.614843	-13.7089	5.72284e-37	7.24893e-36
Alanine, Aspartate and Glutamate Metabolism	-0.105579	-0.0630606	-10.4142	3.5412e-25	1.26155e-24			Histidine.Metabolism	-0.0822325	0.409726	-14.3019	1.23361e-39	1.75789e-38
Cortisol Biosynthesis	-0.190818	0.0909963	-11.1696	1.11789e-28	4.71999e-28			Butanoate.Metabolism	-0.0665455	0.345627	-15.1915	9.97783e-44	1.62496e-42
Ascorbate and Aldrate Metabolism	-0.184956	-0.074356	-11.3059	2.46799e-29	1.08212e-28			Nicotinamide.Adenine.Metabolism	-0.0545085	0.622369	-15.3113	2.75575e-44	5.23592e-43
Drug Metabolism by Cytochrome P450	-0.140936	-0.0326535	-12.2963	2.50654e-34	1.68086e-33			Beta.Alanine.Metabolism	-0.0570625	0.494536	-16.05	9.08564e-48	2.07153e-46
Arachidonic Acid Metabolism	-0.107226	0.0332281	-12.3216	1.8467e-34	1.31577e-33			Tyrosine.Metabolism	-0.0917465	0.31314	-16.4428	1.21192e-49	3.45399e-48
Cyclooxygenase Arachidonic Acid Metabolism	-0.278123	-0.0809047	-13.026	2.94899e-38	2.58604e-37			Propanoate.Metabolism	-0.0709277	0.543321	-16.5743	2.8347e-50	1.07719e-48
Steroid Hormone Biosynthesis	-0.147895	-0.0225072	-14.1189	1.5522e-44	1.76951e-43			Valine..Leucine.and.Isoleucine.Degradation	-0.0732289	0.548864	-18.4466	2.04549e-59	1.16593e-57
Metabolism of Xenobiotics by Cytochrome P450	-0.184896	-0.0536703	-14.3255	8.94459e-46	1.13298e-44			Fatty.Acid.Degradation	-0.0753983	0.469773	-21.9184	7.34669e-77	8.37523e-75
D Glutamine and D Glutamate Metabolism	-0.396195	0.102147	-15.2128	2.75201e-51	4.48185e-50
Steroid Hormone Metabolism	-0.160144	-0.0497425	-15.3995	1.74369e-52	3.31301e-51
Histidine Metabolism	-0.198482	-0.0564755	-16.0194	1.46899e-56	3.3493e-55
Nitrogen Metabolism	-0.252126	0.14202	-20.4963	3.20144e-90	3.64964e-88
Nitrogen.Metabolism	-0.256284	0.142019	-20.6359	2.18e-91	2.49e-89

## Sheet: Table S2
Table S2. The SGOC metabolism genesets involved in this study.
REACTOME	serine	serine biosynthesis	> Serine biosynthesis	PHGDH	PSAT1	PSPH	SERINC1	SERINC2	SERINC3	SERINC4	SERINC5	SRR
GOBP	serine	serine family amino acid biosynthetic process	> The chemical reactions and pathways resulting in the formation of amino acids of the serine family, comprising cysteine, glycine, homoserine, selenocysteine and serine. [GOC:ai]	AGXT	AGXT2	CBS	CBSL	CTH	DHFR	DHFR2	DHFRP1	GGT1	MTHFD1	PHGDH	PSAT1	PSPH	PSPHP1	SEPHS1	SEPHS2	SERINC3	SERINC5	SHMT1	SHMT2	SRR
GOBP	serine	serine family amino acid metabolic process	> The chemical reactions and pathways involving amino acids of the serine family, comprising cysteine, glycine, homoserine, selenocysteine and serine. [GOC:ai]	AGXT	AGXT2	AMT	BAAT	CBS	CBSL	CDO1	CSAD	CTH	DAO	DHFR	DHFR2	DHFRP1	GART	GCAT	GCLC	GCLM	GCSH	GGT1	GLDC	GLYAT	MPST	MTHFD1	PHGDH	PSAT1	PSPH	PSPHP1	RIDA	SARS1	SDS	SDSL	SEPHS1	SEPHS2	SEPSECS	SERINC3	SERINC5	SHMT1	SHMT2	SLC7A11	SRR	TDH	THNSL2	TST
KEGG	folate	folate biosynthesis	> Folate biosynthesis	ALPG	ALPI	ALPL	ALPP	DHFR	FPGS	GCH1	GGH	PTS	QDPR	SPR
GOBP	folate	folate import across plasma membrane	> The directed movement of folic acid from outside of a cell, across the plasma membrane and into the cytosol. [GO_REF:0000075, GOC:BHF, GOC:hal, GOC:TermGenie, PMID:19762432]	FOLR1	FOLR2	LRP2	SLC19A1	SLC46A1
GOBP	folate	folate transmembrane transport	> The process in which a folic acid, or one of its derivatives (dihydrofolate, tetrahydrofolate, methylene-tetrahydrofolate or methyl-tetrahydrofolate) is transported across a membrane. [PMID:24745983]	FOLR1	FOLR2	LRP2	SLC19A1	SLC25A32	SLC46A1
GOBP	folate	folic acid containing compound biosynthetic process	> The chemical reactions and pathways resulting in the formation of folic acid and its derivatives. [GOC:ai]	ATIC	DHFR	DHFR2	DHFRP1	FPGS	GART	GCH1	MTHFD1	MTHFD1L	MTHFS
GOBP	folate	folic acid containing compound metabolic process	> The chemical reactions and pathways involving a folic acid-containing compound, i.e. any of a group of heterocyclic compounds based on the pteroic acid skeleton conjugated with one or more L-glutamic acid or L-glutamate units. [GOC:ai, GOC:mah]	ALDH1L1	ALDH1L2	ATIC	DHFR	DHFR2	DHFRP1	FOLR1	FOLR2	FPGS	FTCD	GART	GCH1	GGH	MTHFD1	MTHFD1L	MTHFD2	MTHFD2L	MTHFR	MTHFS	MTRR	PIPOX	SHMT1	SHMT2	SLC19A1	SLC25A32	SLC46A1	TYMS
GOBP	folate	folic acid metabolic process	> The chemical reactions and pathways involving folic acid, pteroylglutamic acid. Folic acid is widely distributed as a member of the vitamin B complex and is essential for the synthesis of purine and pyrimidines. [ISBN:0198506732]	ALDH1L1	ALDH1L2	DHFR	DHFR2	DHFRP1	FOLR1	FOLR2	FPGS	MTHFD1	MTHFD1L	MTHFD2	MTHFD2L	MTHFR	MTHFS	MTRR	SHMT1	SHMT2	SLC19A1	SLC25A32	SLC46A1
GOBP	folate	folic acid transport	> The directed movement of folic acid (pteroylglutamic acid) into, out of or within a cell, or between cells, by means of some agent such as a transporter or pore. Folic acid is widely distributed as a member of the vitamin B complex and is essential for the synthesis of purine and pyrimidines. [GOC:ai]	FOLR1	FOLR2	FOLR3	LRP2	SLC19A1	SLC19A2	SLC25A32	SLC46A1
GOMF	folate	folic acid binding	> Interacting selectively and non-covalently with folic acid, pteroylglutamic acid. Folic acid is widely distributed as a member of the vitamin B complex and is essential for the synthesis of purine and pyrimidines. [GOC:jl, ISBN:0198506732]	DHFR	DHFRP1	FOLR1	FOLR2	FOLR3	FTCD	FTCDNL1	GNMT	MTHFS	SLC19A1	SLC46A1	TYMS
REACTOME	folate	metabolism of folate and pterines	> Metabolism of folate and pterines	ALDH1L1	ALDH1L2	DHFR	DHFR2	FOLR2	FPGS	MTHFD1	MTHFD1L	MTHFD2	MTHFD2L	MTHFR	MTHFS	SHMT1	SHMT2	SLC19A1	SLC25A32	SLC46A1
KEGG	folate	one carbon pool by folate	> One carbon pool by folate	ALDH1L1	AMT	ATIC	DHFR	FTCD	GART	MTFMT	MTHFD1	MTHFD1L	MTHFD2	MTHFD2L	MTHFR	MTHFS	MTR	SHMT1	SHMT2	TYMS
GOBP	folate	tetrahydrofolate biosynthetic process	> The chemical reactions and pathways resulting in the formation of tetrahydrofolate, 5,6,7,8-tetrahydrofolic acid, a folate derivative bearing additional hydrogens on the pterin group. [ISBN:0198506732]	ATIC	DHFR	DHFR2	DHFRP1	GART	GCH1	MTHFD1	MTHFD1L
GOBP	folate	tetrahydrofolate metabolic process	> The chemical reactions and pathways involving tetrahydrofolate, 5,6,7,8-tetrahydrofolic acid, a folate derivative bearing additional hydrogens on the pterin group. [ISBN:0198506732]	ALDH1L1	ALDH1L2	ATIC	DHFR	DHFR2	DHFRP1	FTCD	GART	GCH1	MTHFD1	MTHFD1L	MTHFD2	MTHFD2L	MTHFR	MTHFS	PIPOX	SHMT1	SHMT2	TYMS
GOBP	methionine	aspartate family amino acid biosynthetic process	> The chemical reactions and pathways resulting in the formation of amino acids of the aspartate family, comprising asparagine, aspartate, lysine, methionine and threonine. [GOC:ai]	AASDHPPT	AASS	ADI1	APIP	ASNS	ASNSD1	BHMT	BHMT2	ENOPH1	GOT1	GOT1L1	GOT2	MRI1	MTAP	MTHFD1	MTHFD2L	MTHFR	MTR	MTRR	PLOD2	PLOD3
GOBP	methionine	aspartate family amino acid metabolic process	> The chemical reactions and pathways involving amino acids of the aspartate family, comprising asparagine, aspartate, lysine, methionine and threonine. [GOC:ai]	AADAT	AASDHPPT	AASS	ADI1	ADSS1	ADSS2	ALDH7A1	APIP	ASNS	ASNSD1	ASPA	ASRGL1	ASS1	ATF4	BHMT	BHMT2	CRYM	DDO	DLD	DLST	ENOPH1	GCAT	GCDH	GNMT	GOT1	GOT1L1	GOT2	HYKK	MAT1A	MRI1	MSRA	MTAP	MTHFD1	MTHFD2L	MTHFR	MTR	MTRR	NIT2	OGDH	PHGDH	PHYKPL	PIPOX	PLOD2	PLOD3	RIDA	SDS
KEGG	methionine	cysteine and methionine metabolism	> Cysteine and methionine metabolism	ADI1	AHCY	AHCYL1	AHCYL2	AMD1	APIP	BHMT	CBS	CDO1	CTH	DNMT1	DNMT3A	DNMT3B	DNMT3L	ENOPH1	GOT1	GOT2	IL4I1	LDHA	LDHAL6A	LDHAL6B	LDHB	LDHC	MAT1A	MAT2A	MAT2B	MPST	MTAP	MTR	SDS	SMS	SRM	TAT	TRDMT1
GOBP	methionine	methionine biosynthetic process	> The chemical reactions and pathways resulting in the formation of methionine (2-amino-4-(methylthio)butanoic acid), a sulfur-containing, essential amino acid found in peptide linkage in proteins. [GOC:jl, ISBN:0198506732]	ADI1	APIP	BHMT	BHMT2	ENOPH1	MRI1	MTAP	MTHFD1	MTHFD2L	MTHFR	MTR	MTRR
GOBP	methionine	methionine metabolic process	> The chemical reactions and pathways involving methionine (2-amino-4-(methylthio)butanoic acid), a sulfur-containing, essential amino acid found in peptide linkage in proteins. [GOC:jl, ISBN:0198506732]	ADI1	APIP	BHMT	BHMT2	ENOPH1	GNMT	MAT1A	MRI1	MSRA	MTAP	MTHFD1	MTHFD2L	MTHFR	MTR	MTRR	SMS
REACTOME	methionine	methionine salvage pathway	> Methionine salvage pathway	ADI1	APIP	ENOPH1	GOT1	MRI1	MTAP
GOBP	purine	de novo imp biosynthetic process	> The chemical reactions and pathways resulting in the formation of IMP, inosine monophosphate, by the stepwise assembly of a purine ring on ribose 5-phosphate. [GOC:mah, ISBN:0716720094]	ADSL	ATIC	GART	PAICS	PFAS	PPAT
KEGG	purine	purine metabolism	> Purine metabolism	ADA	ADCY1	ADCY10	ADCY2	ADCY3	ADCY4	ADCY5	ADCY6	ADCY7	ADCY8	ADCY9	ADK	ADPRM	ADSL	ADSS1	ADSS2	AK1	AK2	AK4	AK5	AK7	ALLC	AMPD1	AMPD2	AMPD3	APRT	ATIC	CANT1	DCK	DGUOK	ENPP1	ENPP3	ENTPD1	ENTPD2	ENTPD3	ENTPD4	ENTPD5	ENTPD6	ENTPD8	FHIT	GART	GDA	GMPR	GMPR2	GMPS	GUCY1A1
GOBP	purine	purine nucleobase biosynthetic process	> The chemical reactions and pathways resulting in the formation of purine nucleobases, one of the two classes of nitrogen-containing ring compounds found in DNA and RNA, which include adenine and guanine. [ISBN:0198506732]	ADA	APRT	GART	GMPS	HPRT1	PAICS	PPAT	PRPS1	SHMT1	SHMT2
GOBP	purine	purine nucleobase metabolic process	> The chemical reactions and pathways involving purine nucleobases, one of the two classes of nitrogen-containing ring compounds found in DNA and RNA, which include adenine and guanine. [GOC:go_curators]	ACP3	ADA	APRT	DPYD	GART	GDA	GMPR	GMPR2	GMPS	HPRT1	KDM1A	PAICS	PPAT	PRPS1	SHMT1	SHMT2	TTR	URAD	XDH
GOBP	purine	purine nucleoside metabolic process	> The chemical reactions and pathways involving one of a family of organic molecules consisting of a purine base covalently bonded to a sugar ribose (a ribonucleoside) or deoxyribose (a deoxyribonucleoside). [GOC:jl, ISBN:0140512713]	ACP3	ADA	ADA2	ADAL	ADK	AHCY	AK3	AK4	AMD1	APRT	CARD11	CASK	DGUOK	DLG1	DLG2	EFL1	ENPP4	ENTPD4	ENTPD7	GIMAP7	GMPR2	GMPS	GNAI3	GNMT	GTPBP1	GUK1	HPRT1	IMPDH1	IMPDH2	LRGUK	LRRK2	MACROD1	MACROD2	MAGI3	MFN1	MPP1	MTAP	NME1	NME2	NME2P1	NME3	NME4	NME5	NME6	NME7	NME9
GOBP	purine	purine nucleotide salvage	> Any process which produces a purine nucleotide from derivatives of it, without de novo synthesis. [GOC:jp]	ADA	ADK	AMPD1	AMPD2	AMPD3	APRT	HPRT1
GOBP	purine	purine nucleotide transport	> The directed movement of a purine nucleotide, any compound consisting of a purine nucleoside esterified with (ortho)phosphate, into, out of or within a cell. [GOC:ai]	ABCC11	ABCC4	ABCC5	ABCC6	ABCD1	CALHM1	CALHM3	CD47	CR1	GJA1	SLC17A9	SLC19A1	SLC25A17	SLC25A23	SLC25A24	SLC25A25	SLC25A31	SLC25A4	SLC25A41	SLC25A42	SLC25A5	SLC25A6	SLC33A1	SLC35B2	SLC35B3
REACTOME	purine	purine ribonucleoside monophosphate biosynthesis	> Purine ribonucleoside monophosphate biosynthesis	ADSL	ADSS1	ADSS2	ATIC	GART	GMPS	IMPDH1	IMPDH2	LHPP	PAICS	PFAS	PPAT
GOBP	purine	purine ribonucleoside salvage	> Any process which produces a purine nucleoside from derivatives of it, without de novo synthesis. [GOC:jl]	ADK	APRT	HPRT1	MTAP	PRTFDC1
REACTOME	purine	purine salvage	> Purine salvage	ADA	ADAL	ADK	AMPD1	AMPD2	AMPD3	APRT	DCK	DGUOK	GMPR	GMPR2	HPRT1	PNP
GOBP	pyrimidine	de novo pyrimidine nucleobase biosynthetic process	> The chemical reactions and pathways resulting in the formation of pyrimidine nucleobases, 1,3-diazine, organic nitrogenous bases, beginning with the synthesis of a pyrimidine ring from simpler precursors. [GOC:mah, ISBN:0716720094]	CAD	CMPK1	CPS1	DHODH	MTOR	UMPS
GOBP	pyrimidine	pyrimidine containing compound biosynthetic process	> The chemical reactions and pathways resulting in the formation of a pyrimidine-containing compound, i.e. any compound that contains pyrimidine or a formal derivative thereof. [GOC:mah]	AK5	AL353753.1	CAD	CDA	CMPK1	CMPK2	CPS1	CTPS1	CTPS2	DCK	DCTD	DHFR2	DHODH	DTYMK	DUT	MTOR	NME1	NME2	NME2P1	NME3	NME4	NME5	NME6	NME7	NME9	PRPS1	PUDP	TBPL1	TK1	TK2	TPK1	TYMP	TYMS	UCK1	UCK2	UCKL1	UMPS	UPP1	UPP2	UPRT
GOBP	pyrimidine	pyrimidine containing compound metabolic process	> The chemical reactions and pathways involving a pyrimidine-containing compound, i.e. any compound that contains pyrimidine or a formal derivative thereof. [GOC:mah]	ACP3	AICDA	AK3	AK5	AL353753.1	ALDH6A1	APOBEC1	APOBEC2	APOBEC3A	APOBEC3B	APOBEC3C	APOBEC3D	APOBEC3F	APOBEC3G	APOBEC3H	CAD	CDA	CDADC1	CMPK1	CMPK2	CPS1	CTPS1	CTPS2	DCK	DCTD	DCTPP1	DHFR2	DHODH	DPYD	DPYS	DTYMK	DUT	ENPP3	ENTPD4	ENTPD7	ERH	MAPK1	MBD4	MTOR	NEIL1	NEIL2	NME1	NME2	NME2P1	NME3	NME4
GOBP	pyrimidine	pyrimidine containing compound salvage	> Any process that generates a pyrimidine-containing compound, any nucleobase, nucleoside, nucleotide or nucleic acid that contains a pyrimidine base, from derivatives of them without de novo synthesis. [GOC:jl]	CDA	DCK	PUDP	TK1	TK2	TYMP	UCK1	UCK2	UCKL1	UPP1	UPP2
GOBP	pyrimidine	pyrimidine containing compound transmembrane transport	> The process in which a pyrimidine-containing compound is transported across a membrane. A pyrimidine-containing compound is any compound that contains pyrimidine or a formal derivative thereof. [GOC:mah]	AQP9	SLC19A2	SLC19A3	SLC22A1	SLC22A2	SLC25A19	SLC25A33	SLC25A36	SLC28A1	SLC28A2	SLC28A3	SLC29A1	SLC29A2	SLC44A4
REACTOME	pyrimidine	pyrimidine salvage	> Pyrimidine salvage	CDA	DCK	PUDP	TK1	TK2	TYMP	UCK1	UCK2	UCKL1	UPP1	UPP2
REACTOME	pyrimidine	transport of nucleosides and free purine and pyrimidine bases across the plasma membrane	> Transport of nucleosides and free purine and pyrimidine bases across the plasma membrane	ARL2	ARL2BP	SLC25A4	SLC25A5	SLC25A6	SLC28A1	SLC28A2	SLC28A3	SLC29A1	SLC29A2	SLC29A3	SLC29A4
GOBP	deoxyribonucleoside	deoxyribonucleoside metabolic process	> The chemical reactions and pathways involving any one of a family of organic molecules consisting of a purine or pyrimidine base covalently bonded to a sugar deoxyribose (a deoxyribonucleoside). [GOC:jl, ISBN:0140512713]	ADA	DERA	DGUOK	DHFR2	DPYD	DTYMK	TK1
[truncated: 113 more columns]

## Sheet: Table S3
Table S3. The 52 DGEs of SGOC.
genes	p_val	avg_log2FC	pct.1	pct.2	p_val_adj
NME5	3.2219e-183	-0.640983	0.002	0.175	6.18412e-179
SLC44A4	1.08042e-160	-1.786	0.038	0.381	2.07376e-156
LDHA	2.98767e-84	1.82893	0.994	0.991	5.73453e-80
PKM	4.78721e-61	1.25293	0.988	0.994	9.18856e-57
RAN	1.13968e-54	0.852614	0.989	0.997	2.18751e-50
SLC25A5	6.76668e-47	1.10118	0.99	0.997	1.2988e-42
AK7	8.0773e-44	-0.315294	0.012	0.115	1.55036e-39
NME1	2.19728e-33	0.70653	0.919	0.973	4.21746e-29
UNG	6.80851e-31	0.660231	0.385	0.057	1.30683e-26
PLOD2	3.381e-29	0.54286	0.394	0.066	6.4895e-25
IMPDH1	1.01816e-27	0.527934	0.362	0.054	1.95426e-23
TBPL1	3.72765e-27	0.418521	0.462	0.13	7.15485e-23
CDA	5.17553e-27	0.855118	0.274	0.003	9.93391e-23
MTHFD1	1.07178e-26	0.554554	0.382	0.082	2.05717e-22
AK1	1.49489e-26	-0.827634	0.544	0.852	2.8693e-22
DHFR	1.85407e-25	0.556647	0.322	0.042	3.5587e-21
RRM2	3.80089e-24	1.04315	0.266	0.012	7.29543e-20
AK4	6.27919e-24	0.423301	0.28	0.024	1.20523e-19
MTHFS	7.88059e-24	0.378044	0.369	0.079	1.5126e-19
PSAT1	1.75579e-23	0.542294	0.317	0.051	3.37006e-19
GART	3.43078e-23	0.38305	0.375	0.091	6.58503e-19
UCK2	2.28195e-22	0.36348	0.317	0.054	4.37997e-18
ADA	1.84393e-21	0.435065	0.28	0.036	3.53923e-17
DLST	3.00364e-21	0.31547	0.444	0.142	5.76518e-17
UMPS	3.35428e-21	0.339231	0.346	0.076	6.4382e-17
SPR	3.01473e-20	0.343496	0.353	0.085	5.78647e-16
PRPS1	1.52031e-19	0.316117	0.393	0.112	2.91809e-15
GMPR2	1.7727e-19	0.35443	0.465	0.178	3.40252e-15
CTPS1	2.09186e-19	0.332552	0.293	0.054	4.01511e-15
ENPP4	2.66618e-18	-0.261234	0.031	0.121	5.11746e-14
TYMP	2.7618e-18	0.995254	0.965	0.991	5.30099e-14
POLR2D	4.81719e-18	0.282446	0.326	0.082	9.24611e-14
PLOD3	6.30657e-18	0.346036	0.253	0.039	1.21048e-13
PRIM1	1.18885e-17	0.305665	0.211	0.015	2.28188e-13
MTAP	1.41601e-17	0.290351	0.412	0.145	2.71788e-13
MBD4	1.59789e-17	0.278211	0.415	0.145	3.06699e-13
KDM1A	1.6119e-17	0.291302	0.343	0.1	3.09388e-13
POLR2H	2.13113e-17	0.385771	0.858	0.903	4.09049e-13
POLE4	2.65718e-17	0.436692	0.849	0.906	5.10019e-13
DCK	3.82457e-17	0.276086	0.327	0.091	7.34089e-13
PNP	6.03758e-17	0.326828	0.437	0.172	1.15885e-12
MAPK1	6.34674e-17	0.260208	0.413	0.148	1.21819e-12
CRYM	7.72976e-17	-0.281517	0.026	0.106	1.48365e-12
GCDH	1.05136e-16	0.282712	0.255	0.048	2.01799e-12
SLC25A17	1.1989e-16	0.255934	0.302	0.076	2.30116e-12
PDE4C	2.00803e-16	-0.348556	0.062	0.175	3.85421e-12
UCK1	8.8931e-16	0.253558	0.34	0.106	1.70694e-11
PHGDH	1.22734e-15	0.616394	0.405	0.193	2.35576e-11
AK2	4.69749e-15	0.349113	0.889	0.924	9.01636e-11
NME2	1.70561e-14	0.266422	0.303	0.094	3.27375e-10
FPGS	1.82722e-14	0.262681	0.364	0.133	3.50717e-10
MACROD1	4.87389e-14	0.273508	0.4	0.16	9.35494e-10
POLR2G	8.61827e-14	0.38381	0.872	0.924	1.65419e-09
ERH	9.70585e-14	0.308033	0.978	0.985	1.86294e-09
HPRT1	2.68996e-13	0.57929	0.676	0.746	5.16311e-09
ALDH1L1	5.03245e-13	-0.722867	0.087	0.193	9.65929e-09
APOBEC3A	8.88883e-13	1.58575	0.24	0.069	1.70612e-08
POLR2K	9.47209e-13	0.274161	0.963	0.982	1.81807e-08
GOT1	1.20272e-12	0.252118	0.377	0.154	2.3085e-08
ABCC5	1.20754e-12	0.331794	0.365	0.148	2.31776e-08
POLR2J3	4.73495e-12	-0.287865	0.547	0.798	9.08827e-08
POLD2	3.86171e-11	0.361537	0.773	0.87	7.41216e-07
SRM	8.49938e-11	0.526646	0.704	0.813	1.63137e-06
GGH	7.05678e-10	0.588673	0.681	0.807	1.35448e-05
TYMS	4.05495e-09	0.58785	0.393	0.278	7.78308e-05
UPP1	9.86832e-09	0.998348	0.657	0.77	0.000189413
ATF4	9.28124e-08	-0.334629	0.95	0.985	0.00178144
DUT	2.01268e-06	0.534789	0.867	0.964	0.0386313

## Sheet: Table S4
Table S4: Univariate and multivariable Cox regression analysis of prognostic factors in 499 patients with HNSCC
variable	Univariate analysis							Multivariate analysis
		HR	95%CI	P-value				HR	95%CI	P-value
Gender		0.75	0.57-1.00		0.054
(Male vs. Female)
Age		0.9	0.79-1.03		0.122
(≤60 vs. >60)
Lymphovascular invasion		1.39	1.06-1.83		0.016			1.19	0.89-1.58	0.244
(Yes vs. No)
Perineural invasion		1.68	1.28-2.20		<0.001			1.34	1.00-1.80	0.051
(Yes vs. No)
HPV statue		0.64	0.45-0.92		0.016			0.74	0.51-1.06	0.101
(Positive vs. Negative)
Alcohol		1.02	0.77-1.36		0.874
(Yes vs. No)
Tumor stage		1.24	0.90-1.72		0.195
(StageIII-IV vs. Stage I-II)
Risk score		1.92	1.44-2.56		<0.001			2.12	1.59-2.84	<0.001
(High vs. Low)

## Sheet: Table S5
Table S4. The dysregulated metabolic pathways between high- and low-risk groups.
Pathways	logFC	AveExpr	t	P.Value	adj.P.Val	B
Purine.Biosynthesis	0.0176169	0.644568	7.73373	5.78334e-14	1.64825e-12	19.9768
Glycosaminoglycan.Biosynthesis	0.0184671	0.502713	7.05811	5.65787e-12	1.28999e-10	15.4669
Purine.Metabolism	0.00674947	0.485899	6.2108	1.10879e-09	1.26402e-08	10.2943
Vitamin.K	0.0272318	0.622814	5.03841	6.56637e-07	3.5646e-06	4.08709
Pyrimidine.Metabolism	0.00869249	0.571268	4.63645	4.52836e-06	2.06493e-05	2.22705
Valine..Leucine.and.Isoleucine.Biosynthesis	0.0252861	0.457516	3.99368	7.48103e-05	0.000250524	-0.450283
Other.Types.of.O.Glycan.Biosynthesis	0.0100246	0.479785	3.9895	7.61018e-05	0.000250524	-0.466508
Ubiquinone.and.other.Terpenoid.Quinone.Biosynthesis	0.0124838	0.454366	3.9888	7.63177e-05	0.000250524	-0.469192
N.Glycan.Biosynthesis	0.00573117	0.585236	3.74197	0.000203726	0.000645131	-1.39689
Nitrogen.Metabolism	0.011392	0.283541	3.40347	0.000718698	0.00199833	-2.57778
Cardiolipin.Biosynthesis	0.0127737	0.498145	3.29164	0.00106637	0.00289443	-2.94446
Glycogen.Biosynthesis	0.00788972	0.5899	3.19597	0.00148161	0.00383872	-3.24883
Hexosamine.Biosynthesis	0.00973508	0.753646	3.02226	0.00263742	0.00601331	-3.7794
Lipoic.Acid.Metabolism	0.0100102	0.253046	2.9093	0.0037835	0.00818358	-4.1091
Methionine.Cycle	0.00413514	0.566977	2.90753	0.00380465	0.00818358	-4.11418
Biosynthesis.of.Unsaturated.Fatty.Acids	0.00501443	0.566326	2.36565	0.0183786	0.0367572	-5.52509
Thiamine.Metabolism	0.00730914	0.429612	2.33379	0.0200013	0.0393129	-5.59923
Polyamine.Biosynthesis	0.00367188	0.74097	2.30784	0.0214149	0.0413779	-5.6589
Pentose.Phosphate	0.00357146	0.530416	2.26016	0.0242403	0.0460567	-5.76684
Nicotinate.and.Nicotinamide.Metabolism	0.00443549	0.45331	2.17786	0.0298822	0.0549446	-5.94792
Glycosphosphatidylinositol	0.00412323	0.539469	2.03679	0.0421966	0.0751627	-6.243
Pyrimidine.Biosynthesis	0.00595806	0.644623	2.02075	0.0438374	0.076884	-6.27533
Tryptophan.Metabolism	-0.00463837	0.396259	-1.99537	0.0465439	0.0803941	-6.32595
Alanine..Aspartate.and.Glutamate.Metabolism	-0.00428438	0.441183	-2.13464	0.0332754	0.0602126	-6.04039
Nicotinamide.Adenine.Metabolism	-0.00443554	0.617969	-2.23043	0.0261615	0.048892	-5.83302
Ketone.Biosynthesis.and.Metabolism	-0.00882731	0.518216	-2.40052	0.016736	0.0340696	-5.44281
Remethylation	-0.00685471	0.578118	-2.49129	0.0130507	0.0270504	-5.2231
Retinoic.Acid.Metabolism	-0.0139817	0.372356	-2.51458	0.0122296	0.0258181	-5.16544
Pentose.and.Glucuronate.Interconversions	-0.0111716	0.205762	-2.9137	0.00373141	0.00818358	-4.09647
Inositol.Phosphate.Metabolism	-0.00516877	0.545366	-3.09281	0.00209334	0.00487022	-3.56735
Vitamin.B6.Metabolism	-0.00881272	0.479285	-3.13776	0.00180274	0.00428151	-3.4298
Butanoate.Metabolism	-0.00769366	0.340231	-3.14114	0.00178244	0.00428151	-3.41936
Porphyrin.and.Chlorophyll.Metabolism	-0.00960322	0.250677	-3.16912	0.00162255	0.0040211	-3.33271
Shingolipid.Metabolism	-0.0059085	0.528174	-3.17184	0.0016077	0.0040211	-3.32423
Sulfur.Metabolism	-0.0113045	0.650621	-3.22707	0.00133254	0.00353278	-3.15082
Glycerolipid.Metabolism	-0.00513814	0.43074	-3.41164	0.000697995	0.00198929	-2.55055
Valine..Leucine.and.Isoleucine.Degradation	-0.00743198	0.542915	-3.47078	0.000563814	0.00164807	-2.35146
Glutathione.Metabolism	-0.012339	0.5214	-3.57774	0.000380269	0.00114081	-1.98312
Ascorbate.and.Aldrate.Metabolism	-0.0175384	0.058824	-3.5922	0.000360273	0.00111003	-1.9325
Propanoate.Metabolism	-0.0092009	0.537587	-3.98689	7.69152e-05	0.000250524	-0.476584
Beta.Alanine.Metabolism	-0.0080728	0.489916	-4.01266	6.9216e-05	0.000250524	-0.376589
Prostaglandin.Biosynthesis	-0.0165933	0.667685	-4.04751	5.99585e-05	0.000227842	-0.240366
Estradiol.Biosynthesis	-0.0138688	0.187158	-4.06684	5.53439e-05	0.000217559	-0.164333
Testosterone.Biosynthesis	-0.0130242	0.206299	-4.11412	4.54367e-05	0.000184992	0.0230725
Glycolysis	-0.00818013	0.494048	-4.50525	8.25933e-06	3.48727e-05	1.65058
Primary.Bile.Acid.Biosynthesis	-0.011578	0.251481	-4.55393	6.61964e-06	2.90246e-05	1.8627
Gluconeogenesis	-0.00840068	0.505011	-4.67591	3.76886e-06	1.79021e-05	2.4034
Phenylalanine.Metabolism	-0.0178161	0.378883	-4.80221	2.07587e-06	1.02891e-05	2.97704
Taurine.and.Hypotaurine.Metabolism	-0.0172114	0.253182	-4.8522	1.6334e-06	8.46398e-06	3.20791
Steroid.Hormone.Biosynthesis	-0.0198569	0.0724761	-5.21565	2.6858e-07	1.53091e-06	4.95164
Steroid.Hormone.Metabolism	-0.0188398	0.106806	-5.26448	2.08998e-07	1.25399e-06	5.19454
Glycerophospholipid.Metabolism	-0.00672928	0.464252	-5.43928	8.38043e-08	5.30761e-07	6.08065
Urea.Cycle	-0.0139931	0.476626	-5.52788	5.22397e-08	3.50313e-07	6.5396
Cortisol.Biosynthesis	-0.01785	0.0766641	-5.69764	2.07521e-08	1.47859e-07	7.43723
Aldosterone.Biosynthesis	-0.0212957	0.19236	-5.79792	1.18993e-08	9.04346e-08	7.9787
Arginine.Biosynthesis	-0.0165328	0.438042	-5.83692	9.56413e-09	7.78794e-08	8.19151
Retinol.Metabolism	-0.0188135	0.196564	-5.94679	5.1354e-09	4.50335e-08	8.7977
Tyrosine.Metabolism	-0.0188962	0.305683	-6.0319	3.15173e-09	2.99415e-08	9.27399
Fatty.Acid.Degradation	-0.0113292	0.463624	-6.09189	2.22653e-09	2.30749e-08	9.61322
Metabolism.of.Xenobiotics.by.Cytochrome.P450	-0.0312552	0.171975	-6.2783	7.42826e-10	9.40913e-09	10.6858
Drug.Metabolism.by.Cytochrome.P450	-0.0322957	0.147477	-6.6003	1.04754e-10	1.49274e-09	12.6032
Histidine.Metabolism	-0.0221756	0.403042	-6.79443	3.09671e-11	5.04321e-10	13.7981
Ether.Lipid.Metabolism	-0.0152984	0.386594	-6.89813	1.59662e-11	3.03357e-10	14.4481
alpha.Linoleic.Acid.Metabolism	-0.0341755	0.270908	-7.87765	2.09086e-14	7.94528e-13	20.9797
Linoleic.Acid.Metabolism	-0.0353541	0.125449	-8.23063	1.6256e-15	9.26592e-14	23.4998
Arachidonic.Acid.Metabolism	-0.0271811	0.294736	-8.58926	1.11583e-16	1.27204e-14	26.1459
